# Supplementary material for: Crotoxin promotes macrophage reprogramming towards an antiangiogenic phenotype
Source: Sci Rep. 2019 Mar 12;9:4281. doi: 10.1038/s41598-019-40903-0 (PMC6414609; doi:10.1038/s41598-019-40903-0)
Supplement: Supplementary file 6 — Dataset 1 [file 41598_2019_40903_MOESM6_ESM.xlsx]

## Sheet: Control
Macrophages Control Total
velocidade µm/h*60	X2	Y2	distância relativa	direcionalidade
75.6	76176	2704	280.856	0.318442
64.9538	25600	1600	164.924	0.138495
62.8095	24336	30976	235.185	0.280849
50.4785	1936	9216	105.603	0.114114
40.3309	11664	16	108.074	0.146183
62.796	1024	4096	71.5542	0.0621565
40.3062	9216	29584	196.977	0.375962
55.8076	64	17424	132.242	0.129267
93.672	35344	5776	202.781	0.11808
63.1658	6400	26896	182.472	0.157579
49.8577	6400	1024	86.1626	0.0997009
72.3648	53824	53824	328.098	0.544063
84.4333	12544	61504	272.118	0.537132
103.401	4096	92416	310.664	0.163876
110.031	144	10816	104.69	0.0518988
77.7273	30976	87616	344.372	0.241673
51.3273	144	5184	72.9932	0.0775745
122.187	30976	10816	204.431	0.0912605
97.0333	135424	238144	611.202	0.349952
75.4647	46656	0	216	0.156122
93.5304	73984	50176	352.363	0.452091
38.4519	9216	7056	127.562	0.1914
77.9498	8464	21904	174.264	0.121942
40.8542	35344	256	188.68	0.266463
79.2453	46656	5184	227.684	0.162629
118.493	153664	50176	451.486	0.207828
34.7958	28224	13456	204.157	0.409404
69.8942	50176	18496	262.053	0.216295
50.2389	2304	144	49.4773	0.0547157
102.691	126736	153664	529.528	0.281273
87.6893	135424	80656	464.844	0.387899
51.5533	4624	1936	80.9938	0.0872858
66.7015	18496	53824	268.924	0.219914
66.2	7056	8464	124.579	0.10455
93.6284	18496	32400	225.601	0.131427
84.9556	15376	2304	132.966	0.0853716
43.8458	256	50176	224.571	0.279387
71.4709	80656	3136	289.468	0.220933
80.3654	5184	35344	201.316	0.144529
42.5106	5776	9216	122.442	0.163048
90.0393	576	3136	60.9262	0.0369091
71.6793	32674	31481.4	219.397	0.204382
23.0409	41319.1	46469.3	128.143	0.130016
3.55569	6376.4	7171.19	19.7752	0.0200642

## Sheet: CTX
Macrophages CTX Total
velocidade µm/h*60	X2	Y2	distância relativa	direcionalidade
72.6611	23104	129600	390.774	0.293354
36.1265	10816	3136	118.119	0.178366
47.8429	25600	1024	163.169	0.186056
32.9596	7056	16	84.0952	0.13919
34.7411	11664	28224	199.72	0.313623
57.2029	80656	15376	309.89	0.29551
38.9084	9216	107584	341.76	0.479138
48.9785	3136	3136	79.196	0.0882027
44.9564	12544	4096	128.996	0.156518
30.6393	28224	784	170.317	0.303225
52.5185	576	23104	153.883	0.159826
60.96	29584	141376	413.473	0.391335
34.0846	10000	38416	220.036	0.372502
37.26	23104	17424	201.316	0.337766
98.6215	4096	17424	146.697	0.0811345
67.8029	19600	23104	206.649	0.22303
84.0089	16	29584	172.047	0.113778
65.7633	1936	4624	80.9938	0.102634
60.1675	400	3600	63.2456	0.0595019
72.7189	179776	4096	428.803	0.333778
77.528	144	7744	88.8144	0.0763716
53.4758	784	2704	59.0593	0.0625118
60.5847	38416	87616	355.01	0.408868
84.8676	331776	141376	687.86	0.217741
34.9744	6400	1936	91.3017	0.182152
70.7461	2704	61504	253.393	0.219307
59.6638	92416	256	304.421	0.288823
79.646	50176	18496	262.053	0.186244
60.1574	15376	3136	136.059	0.128031
100.289	25600	4624	173.851	0.0945529
92.265	104976	144	324.222	0.329437
65.1818	32400	4096	191.039	0.159874
46.8646	11664	7056	136.821	0.168432
39.6294	7056	7744	121.655	0.173798
84.3567	30976	29584	246.089	0.159124
97.9451	107584	784	329.193	0.183332
60.7527	37209.8	27070.2	217.612	0.212419
20.61	63645.2	41410.2	131.942	0.108743
3.3898	10468	6810.89	21.701	0.0178854
